# Supplementary material for: Synthesis and In Vitro Evaluation of Novel Dopamine Receptor D2 3,4-dihydroquinolin-2(1H)-one Derivatives Related to Aripiprazole
Source: Biomolecules. 2021 Aug 24;11(9):1262. doi: 10.3390/biom11091262 (PMC8464836; doi:10.3390/biom11091262)
Supplement: Supplementary file 1 [file biomolecules-11-01262-s001.zip]

Archive with 1 entries (1 files):
- biomolecules-1320999-supplementary.pdf
